# Supplementary material for: Evolution of Caenorhabditis elegans host defense under selection by the bacterial parasite Serratia marcescens
Source: PLoS One. 2017 Aug 9;12(8):e0181913. doi: 10.1371/journal.pone.0181913 (PMC5549931; doi:10.1371/journal.pone.0181913)
Supplement: S1 File — Raw competitive fitness data from the ancestral and experimental populations. (XLS) [file pone.0181913.s001.xls]

## Sheet: Sheet1
Outcrossing	Treatment	Worm	Population	Generation	Bacteria	Bac abrev	Population	Generation	Rep	Initial Ratio	Exp offspring	GFP offspring	ratio Exp
Ob Out	Evolution	EF	1	30	Ancestor	An	NA	0	1	0.5	184	39	0.825112
Ob Out	Evolution	EF	1	30	Ancestor	An	NA	0	2	0.5	221	22	0.909465
Ob Out	Evolution	EF	1	30	Ancestor	An	NA	0	3	0.5	191	64	0.74902
Ob Out	Control	CF	1	30	Ancestor	An	NA	0	1	0.5	96	94	0.505263
Ob Out	Control	CF	1	30	Ancestor	An	NA	0	2	0.5	107	99	0.519417
Ob Out	Control	CF	1	30	Ancestor	An	NA	0	3	0.5	159	43	0.787129
Ob Out	Ancestor	F	1	0	Ancestor	An	NA	0	1	0.5	125	131	0.488281
Ob Out	Ancestor	F	1	0	Ancestor	An	NA	0	3	0.5	108	118	0.477876
Ob Out	Evolution	EF	2	30	Ancestor	An	NA	0	1	0.5	254	11	0.958491
Ob Out	Evolution	EF	2	30	Ancestor	An	NA	0	2	0.5	218	16	0.931624
Ob Out	Evolution	EF	2	30	Ancestor	An	NA	0	3	0.5	211	21	0.909483
Ob Out	Control	CF	2	30	Ancestor	An	NA	0	1	0.5	166	44	0.790476
Ob Out	Control	CF	2	30	Ancestor	An	NA	0	2	0.5	167	52	0.762557
Ob Out	Control	CF	2	30	Ancestor	An	NA	0	3	0.5	202	79	0.718861
Ob Out	Ancestor	F	2	0	Ancestor	An	NA	0	1	0.5	44	176	0.2
Ob Out	Ancestor	F	2	0	Ancestor	An	NA	0	2	0.5	90	150	0.375
Ob Out	Ancestor	F	2	0	Ancestor	An	NA	0	3	0.5	80	137	0.368664
Ob Out	Evolution	EF	3	30	Ancestor	An	NA	0	1	0.5	185	48	0.793991
Ob Out	Evolution	EF	3	30	Ancestor	An	NA	0	2	0.5	203	14	0.935484
Ob Out	Evolution	EF	3	30	Ancestor	An	NA	0	3	0.5	194	48	0.801653
Ob Out	Control	CF	3	30	Ancestor	An	NA	0	1	0.5	128	137	0.483019
Ob Out	Control	CF	3	30	Ancestor	An	NA	0	2	0.5	131	107	0.55042
Ob Out	Control	CF	3	30	Ancestor	An	NA	0	3	0.5	125	66	0.65445
Ob Out	Ancestor	F	3	0	Ancestor	An	NA	0	1	0.5	47	137	0.255435
Ob Out	Ancestor	F	3	0	Ancestor	An	NA	0	2	0.5	62	108	0.364706
Ob Out	Evolution	EF	4	30	Ancestor	An	NA	0	1	0.5	174	71	0.710204
Ob Out	Evolution	EF	4	30	Ancestor	An	NA	0	2	0.5	210	83	0.716724
Ob Out	Evolution	EF	4	30	Ancestor	An	NA	0	3	0.5	185	57	0.764463
Ob Out	Control	CF	4	30	Ancestor	An	NA	0	1	0.5	89	90	0.497207
Ob Out	Control	CF	4	30	Ancestor	An	NA	0	2	0.5	60	155	0.27907
Ob Out	Control	CF	4	30	Ancestor	An	NA	0	3	0.5	89	130	0.406393
Ob Out	Ancestor	F	4	0	Ancestor	An	NA	0	2	0.5	71	114	0.383784
Ob Out	Ancestor	F	4	0	Ancestor	An	NA	0	3	0.5	36	188	0.160714
Ob Out	Evolution	EF	5	30	Ancestor	An	NA	0	1	0.5	150	125	0.545455
Ob Out	Evolution	EF	5	30	Ancestor	An	NA	0	2	0.5	122	82	0.598039
Ob Out	Evolution	EF	5	30	Ancestor	An	NA	0	3	0.5	118	139	0.459144
Ob Out	Control	CF	5	30	Ancestor	An	NA	0	1	0.5	93	88	0.513812
Ob Out	Control	CF	5	30	Ancestor	An	NA	0	2	0.5	88	86	0.505747
Ob Out	Control	CF	5	30	Ancestor	An	NA	0	3	0.5	23	183	0.11165
Ob Out	Ancestor	F	5	0	Ancestor	An	NA	0	1	0.5	100	117	0.460829
Ob Out	Ancestor	F	5	0	Ancestor	An	NA	0	2	0.5	90	154	0.368852
Ob Out	Ancestor	F	5	0	Ancestor	An	NA	0	3	0.5	37	110	0.251701
Mixed	Evolution	EW	1	30	Ancestor	An	NA	0	1	0.5	151	90	0.626556
Mixed	Evolution	EW	1	30	Ancestor	An	NA	0	2	0.5	164	71	0.697872
Mixed	Control	CW	1	30	Ancestor	An	NA	0	1	0.5	84	116	0.42
Mixed	Control	CW	1	30	Ancestor	An	NA	0	2	0.5	156	101	0.607004
Mixed	Control	CW	1	30	Ancestor	An	NA	0	4	0.5	109	81	0.573684
Mixed	Ancestor	W	1	0	Ancestor	An	NA	0	1	0.5	117	82	0.58794
Mixed	Ancestor	W	1	0	Ancestor	An	NA	0	2	0.5	123	90	0.577465
Mixed	Ancestor	W	1	0	Ancestor	An	NA	0	3	0.5	133	87	0.604545
Mixed	Ancestor	W	1	0	Ancestor	An	NA	0	4	0.5	72	123	0.369231
Mixed	Evolution	EW	2	30	Ancestor	An	NA	0	1	0.5	170	40	0.809524
Mixed	Evolution	EW	2	30	Ancestor	An	NA	0	2	0.5	213	36	0.855422
Mixed	Evolution	EW	2	30	Ancestor	An	NA	0	3	0.5	99	99	0.5
Mixed	Evolution	EW	2	30	Ancestor	An	NA	0	4	0.5	84	45	0.651163
Mixed	Control	CW	2	30	Ancestor	An	NA	0	2	0.5	194	38	0.836207
Mixed	Control	CW	2	30	Ancestor	An	NA	0	3	0.5	32	186	0.146789
Mixed	Control	CW	2	30	Ancestor	An	NA	0	4	0.5	94	158	0.373016
Mixed	Ancestor	W	2	0	Ancestor	An	NA	0	1	0.5	108	105	0.507042
Mixed	Ancestor	W	2	0	Ancestor	An	NA	0	2	0.5	106	91	0.538071
Mixed	Ancestor	W	2	0	Ancestor	An	NA	0	3	0.5	165	51	0.763889
Mixed	Ancestor	W	2	0	Ancestor	An	NA	0	4	0.5	146	63	0.698565
Mixed	Evolution	EW	3	30	Ancestor	An	NA	0	1	0.5	178	62	0.741667
Mixed	Evolution	EW	3	30	Ancestor	An	NA	0	2	0.5	57	52	0.522936
Mixed	Control	CW	3	30	Ancestor	An	NA	0	1	0.5	114	90	0.558824
Mixed	Control	CW	3	30	Ancestor	An	NA	0	2	0.5	66	80	0.452055
Mixed	Ancestor	W	3	0	Ancestor	An	NA	0	1	0.5	121	108	0.528384
Mixed	Ancestor	W	3	0	Ancestor	An	NA	0	2	0.5	98	102	0.49
Mixed	Ancestor	W	3	0	Ancestor	An	NA	0	3	0.5	155	83	0.651261
Mixed	Ancestor	W	3	0	Ancestor	An	NA	0	4	0.5	120	91	0.56872
Mixed	Evolution	EW	4	30	Ancestor	An	NA	0	1	0.5	196	12	0.942308
Mixed	Evolution	EW	4	30	Ancestor	An	NA	0	2	0.5	176	41	0.81106
Mixed	Evolution	EW	4	30	Ancestor	An	NA	0	3	0.5	118	80	0.59596
Mixed	Evolution	EW	4	30	Ancestor	An	NA	0	4	0.5	64	160	0.285714
Mixed	Control	CW	4	30	Ancestor	An	NA	0	1	0.5	90	183	0.32967
Mixed	Control	CW	4	30	Ancestor	An	NA	0	2	0.5	107	105	0.504717
Mixed	Control	CW	4	30	Ancestor	An	NA	0	3	0.5	106	99	0.517073
Mixed	Control	CW	4	30	Ancestor	An	NA	0	4	0.5	89	109	0.449495
Mixed	Ancestor	W	4	0	Ancestor	An	NA	0	1	0.5	128	72	0.64
Mixed	Ancestor	W	4	0	Ancestor	An	NA	0	2	0.5	126	84	0.6
Mixed	Ancestor	W	4	0	Ancestor	An	NA	0	3	0.5	163	40	0.802956
Mixed	Ancestor	W	4	0	Ancestor	An	NA	0	4	0.5	51	153	0.25
Mixed	Evolution	EW	5	30	Ancestor	An	NA	0	1	0.5	185	53	0.777311
Mixed	Evolution	EW	5	30	Ancestor	An	NA	0	2	0.5	134	82	0.62037
Mixed	Evolution	EW	5	30	Ancestor	An	NA	0	3	0.5	135	100	0.574468
Mixed	Evolution	EW	5	30	Ancestor	An	NA	0	4	0.5	142	75	0.654378
Mixed	Control	CW	5	30	Ancestor	An	NA	0	1	0.5	156	79	0.66383
Mixed	Control	CW	5	30	Ancestor	An	NA	0	2	0.5	137	86	0.61435
Mixed	Control	CW	5	30	Ancestor	An	NA	0	3	0.5	168	111	0.602151
Mixed	Control	CW	5	30	Ancestor	An	NA	0	4	0.5	101	95	0.515306
Mixed	Ancestor	W	5	0	Ancestor	An	NA	0	1	0.5	91	89	0.505556
Mixed	Ancestor	W	5	0	Ancestor	An	NA	0	2	0.5	90	136	0.39823
Mixed	Ancestor	W	5	0	Ancestor	An	NA	0	3	0.5	96	112	0.461538
Mixed	Ancestor	W	5	0	Ancestor	An	NA	0	4	0.5	65	137	0.321782
