# Supplementary material for: Evolution of Caenorhabditis elegans host defense under selection by the bacterial parasite Serratia marcescens
Source: PLoS One. 2017 Aug 9;12(8):e0181913. doi: 10.1371/journal.pone.0181913 (PMC5549931; doi:10.1371/journal.pone.0181913)
Supplement: S2 File — Raw host mortality assay data from the ancestral and experimental population. (XLS) [file pone.0181913.s002.xls]

## Sheet: Sheet1
Treatment	Mating	ID	REP	PATHOGEN	TIME	SET UP	# PLATED	# IN OP50	# OTHER	TOTAL SURVIVNG	SURVIVAL	AVG SURVIVAL BY POP	AVG SURVIVAL BY TREATMENT	mortality
Ancestor	mixed	1	1	SM2170	48hrs	SSP	193	77	2	79	0.409326	0.420725	0.388795	0.590674
Ancestor	mixed	1	2	SM2170	48hrs	SSP	193	52	2	54	0.279793			0.720207
Ancestor	mixed	1	3	SM2170	48hrs	SSP	193	120	0	120	0.621762			0.378238
Ancestor	mixed	1	4	SM2170	48hrs	SSP	193	81	3	84	0.435233			0.564767
Ancestor	mixed	1	5	SM2170	48hrs	SSP	193	68	1	69	0.357513			0.642487
Ancestor	mixed	2	1	SM2170	48hrs	SSP	302	94	5	99	0.327815	0.308609		0.672185
Ancestor	mixed	2	2	SM2170	48hrs	SSP	302	71	3	74	0.245033			0.754967
Ancestor	mixed	2	3	SM2170	48hrs	SSP	302	87	3	90	0.298013			0.701987
Ancestor	mixed	2	4	SM2170	48hrs	SSP	302	106	1	107	0.354305			0.645695
Ancestor	mixed	2	5	SM2170	48hrs	SSP	302	95	1	96	0.317881			0.682119
Ancestor	mixed	3	1	SM2170	48hrs	SSP	325	186	4	190	0.584615	0.526769		0.415385
Ancestor	mixed	3	2	SM2170	48hrs	SSP	325	164	4	168	0.516923			0.483077
Ancestor	mixed	3	3	SM2170	48hrs	SSP	325	190	5	195	0.6			0.4
Ancestor	mixed	3	4	SM2170	48hrs	SSP	325	164	5	169	0.52			0.48
Ancestor	mixed	3	5	SM2170	48hrs	SSP	325	132	2	134	0.412308			0.587692
Ancestor	mixed	4	1	SM2170	48hrs	SSP	452	172	6	178	0.393805	0.353982		0.606195
Ancestor	mixed	4	2	SM2170	48hrs	SSP	452	148	6	154	0.340708			0.659292
Ancestor	mixed	4	3	SM2170	48hrs	SSP	452	131	2	133	0.294248			0.705752
Ancestor	mixed	4	4	SM2170	48hrs	SSP	452	154	10	164	0.362832			0.637168
Ancestor	mixed	4	5	SM2170	48hrs	SSP	452	166	5	171	0.378319			0.621681
Ancestor	mixed	5	1	SM2170	48hrs	SSP	239	61	2	63	0.263598	0.333891		0.736402
Ancestor	mixed	5	2	SM2170	48hrs	SSP	239	73	3	76	0.317992			0.682008
Ancestor	mixed	5	3	SM2170	48hrs	SSP	239	85	2	87	0.364017			0.635983
Ancestor	mixed	5	4	SM2170	48hrs	SSP	239	89	1	90	0.376569			0.623431
Ancestor	mixed	5	5	SM2170	48hrs	SSP	239	82	1	83	0.34728			0.65272
Control	mixed	1	1	SM2170	48hrs	SSP	199	66	6	72	0.361809	0.390285	0.460372	0.638191
Control	mixed	1	2	SM2170	48hrs	SSP	199	99	1	100	0.502513			0.497487
Control	mixed	1	3	SM2170	48hrs	SSP	199	61	0	61	0.306533			0.693467
Control	mixed	2	1	SM2170	48hrs	SSP	236	174	13	187	0.792373	0.547669		0.207627
Control	mixed	2	2	SM2170	48hrs	SSP	236	85	4	89	0.377119			0.622881
Control	mixed	2	3	SM2170	48hrs	SSP	236	94	6	100	0.423729			0.576271
Control	mixed	2	5	SM2170	48hrs	SSP	236	129	12	141	0.597458			0.402542
Control	mixed	3	1	SM2170	48hrs	SSP	315	125	5	130	0.412698	0.376984		0.587302
Control	mixed	3	2	SM2170	48hrs	SSP	315	113	8	121	0.384127			0.615873
Control	mixed	3	3	SM2170	48hrs	SSP	315	87	5	92	0.292063			0.707937
Control	mixed	3	4	SM2170	48hrs	SSP	315	127	5	132	0.419048			0.580952
Control	mixed	4	1	SM2170	48hrs	SSP	211	106	4	110	0.521327	0.523697		0.478673
Control	mixed	4	2	SM2170	48hrs	SSP	211	113	2	115	0.545024			0.454976
Control	mixed	4	3	SM2170	48hrs	SSP	211	121	5	126	0.597156			0.402844
Control	mixed	4	4	SM2170	48hrs	SSP	211	88	3	91	0.43128			0.56872
Control	mixed	5	1	SM2170	48hrs	SSP	310	120	2	122	0.393548	0.463226		0.606452
Control	mixed	5	2	SM2170	48hrs	SSP	310	141	35	176	0.567742			0.432258
Control	mixed	5	3	SM2170	48hrs	SSP	310	121	10	131	0.422581			0.577419
Control	mixed	5	4	SM2170	48hrs	SSP	310	131	12	143	0.46129			0.53871
Control	mixed	5	5	SM2170	48hrs	SSP	310	131	15	146	0.470968			0.529032
Evolved	mixed	1	1	SM2170	48hrs	SSP	184	149	14	163	0.88587	0.737319	0.646741	0.11413
Evolved	mixed	1	2	SM2170	48hrs	SSP	184	144	5	149	0.809783			0.190217
Evolved	mixed	1	3	SM2170	48hrs	SSP	184		95	95	0.516304			0.483696
Evolved	mixed	2	1	SM2170	48hrs	SSP	318	222	6	228	0.716981	0.691824		0.283019
Evolved	mixed	2	2	SM2170	48hrs	SSP	318	208	1	209	0.657233			0.342767
Evolved	mixed	2	3	SM2170	48hrs	SSP	318	242	3	245	0.77044			0.22956
Evolved	mixed	2	4	SM2170	48hrs	SSP	318	211	3	214	0.672956			0.327044
Evolved	mixed	2	5	SM2170	48hrs	SSP	318	202	2	204	0.641509			0.358491
Evolved	mixed	3	1	SM2170	48hrs	SSP	228	90	5	95	0.416667	0.388158		0.583333
Evolved	mixed	3	2	SM2170	48hrs	SSP	228	65	6	71	0.311404			0.688596
Evolved	mixed	3	3	SM2170	48hrs	SSP	228	120	21	141	0.618421			0.381579
Evolved	mixed	3	4	SM2170	48hrs	SSP	228	44	3	47	0.20614			0.79386
Evolved	mixed	4	1	SM2170	48hrs	SSP	272	160	9	169	0.621324	0.595588		0.378676
Evolved	mixed	4	2	SM2170	48hrs	SSP	272	137	21	158	0.580882			0.419118
Evolved	mixed	4	4	SM2170	48hrs	SSP	272	162	17	179	0.658088			0.341912
Evolved	mixed	4	5	SM2170	48hrs	SSP	272	123	19	142	0.522059			0.477941
Evolved	mixed	5	1	SM2170	48hrs	SSP	221	195	9	204	0.923077	0.820814		0.0769231
Evolved	mixed	5	2	SM2170	48hrs	SSP	221	133	10	143	0.647059			0.352941
Evolved	mixed	5	3	SM2170	48hrs	SSP	221	191	0	191	0.864253			0.135747
Evolved	mixed	5	4	SM2170	48hrs	SSP	221	215	1	216	0.977376			0.0226244
Evolved	mixed	5	5	SM2170	48hrs	SSP	221	152	1	153	0.692308			0.307692
Ancestor	ob out	1	1	SM2170	48hrs	SSP	271	83	2	85	0.313653	0.5631	0.389078	0.686347
Ancestor	ob out	1	2	SM2170	48hrs	SSP	271	116	7	123	0.453875			0.546125
Ancestor	ob out	1	3	SM2170	48hrs	SSP	271	125	20	145	0.535055			0.464945
Ancestor	ob out	1	4	SM2170	48hrs	SSP	271	146	26	172	0.634686			0.365314
Ancestor	ob out	1	5	SM2170	48hrs	SSP	271	218	20	238	0.878229			0.121771
Ancestor	ob out	2	1	SM2170	48hrs	SSP	176	23	7	30	0.170455	0.184091		0.829545
Ancestor	ob out	2	2	SM2170	48hrs	SSP	176	38	6	44	0.25			0.75
Ancestor	ob out	2	3	SM2170	48hrs	SSP	176	28	13	41	0.232955			0.767045
Ancestor	ob out	2	4	SM2170	48hrs	SSP	176	25	8	33	0.1875			0.8125
Ancestor	ob out	2	5	SM2170	48hrs	SSP	176	13	1	14	0.0795455			0.920455
Ancestor	ob out	3	1	SM2170	48hrs	SSP	259	95	20	115	0.444015	0.454054		0.555985
Ancestor	ob out	3	2	SM2170	48hrs	SSP	259	148	25	173	0.667954			0.332046
Ancestor	ob out	3	3	SM2170	48hrs	SSP	259	117	6	123	0.474903			0.525097
Ancestor	ob out	3	4	SM2170	48hrs	SSP	259	67	57	124	0.478764			0.521236
Ancestor	ob out	3	5	SM2170	48hrs	SSP	259	47	6	53	0.204633			0.795367
Ancestor	ob out	4	1	SM2170	48hrs	SSP	195	83	11	94	0.482051	0.364103		0.517949
Ancestor	ob out	4	2	SM2170	48hrs	SSP	195	27	9	36	0.184615			0.815385
Ancestor	ob out	4	3	SM2170	48hrs	SSP	195	82	11	93	0.476923			0.523077
Ancestor	ob out	4	4	SM2170	48hrs	SSP	195	65	6	71	0.364103			0.635897
Ancestor	ob out	4	5	SM2170	48hrs	SSP	195	43	18	61	0.312821			0.687179
Ancestor	ob out	5	1	SM2170	48hrs	SSP	223	72	0	72	0.32287	0.380045		0.67713
Ancestor	ob out	5	2	SM2170	48hrs	SSP	223	50	5	55	0.246637			0.753363
Ancestor	ob out	5	3	SM2170	48hrs	SSP	223	113	2	115	0.515695			0.484305
Ancestor	ob out	5	5	SM2170	48hrs	SSP	223	82	15	97	0.434978			0.565022
Control	ob out	1	1	SM2170	48hrs	SSP	234	102	5	107	0.457265	0.378632	0.276302	0.542735
Control	ob out	1	2	SM2170	48hrs	SSP	234	58	2	60	0.25641			0.74359
Control	ob out	1	3	SM2170	48hrs	SSP	234	67	3	70	0.299145			0.700855
Control	ob out	1	4	SM2170	48hrs	SSP	234	129	3	132	0.564103			0.435897
Control	ob out	1	5	SM2170	48hrs	SSP	234	72	2	74	0.316239			0.683761
Control	ob out	2	1	SM2170	48hrs	SSP	250	21	13	34	0.136	0.2312		0.864
Control	ob out	2	2	SM2170	48hrs	SSP	250	55	8	63	0.252			0.748
Control	ob out	2	3	SM2170	48hrs	SSP	250	60	15	75	0.3			0.7
Control	ob out	2	4	SM2170	48hrs	SSP	250	23	8	31	0.124			0.876
Control	ob out	2	5	SM2170	48hrs	SSP	250	75	11	86	0.344			0.656
Control	ob out	3	1	SM2170	48hrs	SSP	296	43	2	45	0.152027	0.280405		0.847973
Control	ob out	3	2	SM2170	48hrs	SSP	296	48	5	53	0.179054			0.820946
Control	ob out	3	3	SM2170	48hrs	SSP	296	164	8	172	0.581081			0.418919
Control	ob out	3	4	SM2170	48hrs	SSP	296	85	4	89	0.300676			0.699324
Control	ob out	3	5	SM2170	48hrs	SSP	296	50	6	56	0.189189			0.810811
Control	ob out	4	1	SM2170	48hrs	SSP	185	34	1	35	0.189189	0.156757		0.810811
Control	ob out	4	2	SM2170	48hrs	SSP	185	28	8	36	0.194595			0.805405
Control	ob out	4	3	SM2170	48hrs	SSP	185	26	1	27	0.145946			0.854054
Control	ob out	4	4	SM2170	48hrs	SSP	185	24	2	26	0.140541			0.859459
Control	ob out	4	5	SM2170	48hrs	SSP	185	21	0	21	0.113514			0.886486
Control	ob out	5	1	SM2170	48hrs	SSP	226	80	9	89	0.393805	0.334513		0.606195
Control	ob out	5	2	SM2170	48hrs	SSP	226	86	11	97	0.429204			0.570796
Control	ob out	5	3	SM2170	48hrs	SSP	226	88	4	92	0.40708			0.59292
Control	ob out	5	4	SM2170	48hrs	SSP	226	51	5	56	0.247788			0.752212
Control	ob out	5	5	SM2170	48hrs	SSP	226	40	4	44	0.19469			0.80531
Evolved	ob out	1	1	SM2170	48hrs	SSP	230	116	16	132	0.573913	0.547826	0.557152	0.426087
Evolved	ob out	1	2	SM2170	48hrs	SSP	230	160	6	166	0.721739			0.278261
Evolved	ob out	1	3	SM2170	48hrs	SSP	230	93	18	111	0.482609			0.517391
Evolved	ob out	1	5	SM2170	48hrs	SSP	230	89	6	95	0.413043			0.586957
Evolved	ob out	2	1	SM2170	48hrs	SSP	206	83	14	97	0.470874	0.35801		0.529126
Evolved	ob out	2	2	SM2170	48hrs	SSP	206	50	5	55	0.26699			0.73301
Evolved	ob out	2	3	SM2170	48hrs	SSP	206	38	12	50	0.242718			0.757282
Evolved	ob out	2	4	SM2170	48hrs	SSP	206	71	22	93	0.451456			0.548544
Evolved	ob out	3	1	SM2170	48hrs	SSP	207	145	9	154	0.743961	0.636473		0.256039
Evolved	ob out	3	3	SM2170	48hrs	SSP	207	124	14	138	0.666667			0.333333
Evolved	ob out	3	4	SM2170	48hrs	SSP	207	116	17	133	0.642512			0.357488
Evolved	ob out	3	5	SM2170	48hrs	SSP	207	90	12	102	0.492754			0.507246
Evolved	ob out	4	1	SM2170	48hrs	SSP	195	71	10	81	0.415385	0.471795		0.584615
Evolved	ob out	4	2	SM2170	48hrs	SSP	195	85	4	89	0.45641			0.54359
Evolved	ob out	4	3	SM2170	48hrs	SSP	195	91	5	96	0.492308			0.507692
Evolved	ob out	4	4	SM2170	48hrs	SSP	195	83	4	87	0.446154			0.553846
Evolved	ob out	4	5	SM2170	48hrs	SSP	195	96	11	107	0.548718			0.451282
Evolved	ob out	5	1	SM2170	48hrs	SSP	254	183	7	190	0.748031	0.771654		0.251969
Evolved	ob out	5	2	SM2170	48hrs	SSP	254	174	12	186	0.732283			0.267717
Evolved	ob out	5	3	SM2170	48hrs	SSP	254	156	11	167	0.65748			0.34252
Evolved	ob out	5	4	SM2170	48hrs	SSP	254	181	20	201	0.791339			0.208661
Evolved	ob out	5	5	SM2170	48hrs	SSP	254	228	8	236	0.929134			0.0708661
