# Supplementary material for: Evolution of Caenorhabditis elegans host defense under selection by the bacterial parasite Serratia marcescens
Source: PLoS One. 2017 Aug 9;12(8):e0181913. doi: 10.1371/journal.pone.0181913 (PMC5549931; doi:10.1371/journal.pone.0181913)
Supplement: S3 File — Raw host fecundity data over multiple days of reproduction presented as daily and total sums of offspring from ancestral and experimental populations. (XLS) [file pone.0181913.s003.xls]

## Sheet: obligately outcrossing
Treatment	Mating		rep	Day 1	Day 2	Day 3/4	Day 5-7	Total
Ancestor	Ob Out	1	2	0	44	0	0	44
Ancestor	Ob Out	1	3	7	78	0	0	85
Ancestor	Ob Out	1	4	0	73	0	0	73
Ancestor	Ob Out	1	5	1	0	0	0	1
Ancestor	Ob Out	2	1	10	0	0	0	10
Ancestor	Ob Out	2	2	0	69	0	74	143
Ancestor	Ob Out	2	3	35	154	0	65	254
Ancestor	Ob Out	2	5	13	3	0		16
Ancestor	Ob Out	3	2	7	0	7	0	14
Ancestor	Ob Out	3	3	11	64	83	2	160
Ancestor	Ob Out	3	4	0	44	79	10	133
Ancestor	Ob Out	3	5	0	0	120	44	164
Ancestor	Ob Out	4	1	0	76	86	16	178
Ancestor	Ob Out	4	2	1	21	0	0	22
Ancestor	Ob Out	4	3	0	0	82		82
Ancestor	Ob Out	4	4	0	57	0	0	57
Ancestor	Ob Out	4	5	1	0	48	8	57
Ancestor	Ob Out	5	3	6	29	0	100	135
Ancestor	Ob Out	5	4	17	73	0	0	90
Evolved	Ob Out	1	1	5	0	0	0	5
Evolved	Ob Out	1	4	1	48	78	0	127
Evolved	Ob Out	1	5	0	55	64	3	122
Evolved	Ob Out	2	1	16	31	1	1	49
Evolved	Ob Out	2	3	0	5	3	0	8
Evolved	Ob Out	2	4	0	153	94	92	339
Evolved	Ob Out	2	5	0	86	96	33	215
Evolved	Ob Out	3	2	0	19	0	0	19
Evolved	Ob Out	3	3	0	37	0	0	37
Evolved	Ob Out	3	4	0	107	0	0	107
Evolved	Ob Out	4	2	0	21	102	40	163
Evolved	Ob Out	4	3	0	0	0	2	2
Evolved	Ob Out	4	4	1	0	0	0	1
Evolved	Ob Out	4	5	2	25	40		67
Evolved	Ob Out	5	1	0	64	0	1	65
Evolved	Ob Out	5	2	1	97	0	151	249
Control	Ob Out	1	1	20	140	25	0	185
Control	Ob Out	1	2	24	159	16	0	199
Control	Ob Out	1	3	31	164	55	0	250
Control	Ob Out	1	4	34	146	30	0	210
Control	Ob Out	1	5	28	110	1	0	139
Control	Ob Out	2	2	34	185	0	78	297
Control	Ob Out	2	3	15	129	143	78	365
Control	Ob Out	2	4	2	41	43	6	92
Control	Ob Out	2	5	5	0	30	30	65
Control	Ob Out	3	2	10	73		122	205
Control	Ob Out	3	4	25	192	211	101	529
Control	Ob Out	3	5	1	106	145	37	289
Control	Ob Out	4	1	13	143	0	141	297
Control	Ob Out	4	2	22	84	0	99	205
Control	Ob Out	4	3	40	191	0	148	379
Control	Ob Out	4	4	29	131	0	89	249
Control	Ob Out	5	3	0	0	39	0	39
Control	Ob Out	5	4	0	0	110	40	150
Control	Ob Out	5	5	0	0	40	0	40
Evolved	Mixed	1	1	41	97	78	1	217
Evolved	Mixed	1	2	0	0	0	0	0
Evolved	Mixed	1	3	70	60	20	2	152
Evolved	Mixed	1	4	0	2	0	0	2
Evolved	Mixed	1	5	35	62	45	1	143
Evolved	Mixed	2	1	87	135	13	0	235
Evolved	Mixed	2	2	84	146	37	0	267
Evolved	Mixed	2	3	105	130	13	0	248
Evolved	Mixed	2	4	0	0	0	0	0
Evolved	Mixed	2	5	66	107	5	0	178
Evolved	Mixed	3	1	22	87	24	0	133
Evolved	Mixed	3	2	59	106	13	0	178
Evolved	Mixed	3	3	27	56	6	0	89
Evolved	Mixed	3	4	49	99	24	0	172
Evolved	Mixed	3	5	58	129	10	0	197
Evolved	Mixed	4	1	28	94	53	0	175
Evolved	Mixed	4	2	40	155	28	0	223
Evolved	Mixed	4	3	13	133	80	0	226
Evolved	Mixed	4	4	44	131	25	0	200
Evolved	Mixed	4	5	0	111	60	0	171
Evolved	Mixed	5	1	21	82	37	0	140
Evolved	Mixed	5	2	18	108	13	0	139
Evolved	Mixed	5	3	25	106	39	1	171
Evolved	Mixed	5	4	48	73	7	2	130
Evolved	Mixed	5	5	38	12	0	0	50
Ancestor	Mixed	1	1	36	52	10	0	98
Ancestor	Mixed	1	2	29	46	2	0	77
Ancestor	Mixed	1	3	0	73	27	0	100
Ancestor	Mixed	1	4	45	36	8	0	89
Ancestor	Mixed	1	5	49	42	6	0	97
Ancestor	Mixed	2	1	59	115	76	0	250
Ancestor	Mixed	2	2	36	130	69	0	235
Ancestor	Mixed	2	3	36	125	80	0	241
Ancestor	Mixed	2	4	29	13	0	0	42
Ancestor	Mixed	2	5	6	88	35	0	129
Ancestor	Mixed	3	1	19	80	10	0	109
Ancestor	Mixed	3	2	51	94	64	0	209
Ancestor	Mixed	3	3	32	89	28	0	149
Ancestor	Mixed	3	4	40	104	63	0	207
Ancestor	Mixed	3	5	4	22	0	0	26
Ancestor	Mixed	4	1	34	71	43	0	148
Ancestor	Mixed	4	2	72	66	5	0	143
Ancestor	Mixed	4	3	53	51	39	0	143
Ancestor	Mixed	4	4	31	103	41	1	176
Ancestor	Mixed	4	5	37	103	41	3	184
Ancestor	Mixed	5	1	39	90	62	2	193
Ancestor	Mixed	5	2	25	91	72	0	188
Ancestor	Mixed	5	3	31	86	80	2	199
Ancestor	Mixed	5	4	42	104	38	0	184
Ancestor	Mixed	5	5	18	105	48	5	176
Control	Mixed	1	1	12	142	45	0	199
Control	Mixed	1	2	16	156	24	0	196
Control	Mixed	1	3	34	134	2	0	170
Control	Mixed	1	4	30	142	4	0	176
Control	Mixed	1	5	70	88	4	0	162
Control	Mixed	2	1	34	201	63	0	298
Control	Mixed	2	2	33	201	24	1	259
Control	Mixed	2	3	38	157	24	0	219
Control	Mixed	2	4	19	136	4	0	159
Control	Mixed	2	5	24	182	39	0	245
Control	Mixed	3	1	54	160	4	0	218
Control	Mixed	3	2	79	130	0	0	209
Control	Mixed	3	3	5	119	54	0	178
Control	Mixed	3	4	11	142	10	0	163
Control	Mixed	3	5	43	27	1	0	71
Control	Mixed	4	1	37	126	30	0	193
Control	Mixed	4	2	40	83	24	0	147
Control	Mixed	4	3	0	0	0	0	0
Control	Mixed	4	4	45	151	16	0	212
Control	Mixed	4	5	55	131	3	0	189
Control	Mixed	5	1	58	84	0	0	142
Control	Mixed	5	2	23	36	0	0	59
Control	Mixed	5	3	29	75	0	0	104
Control	Mixed	5	4	0	0	0	0	0
Control	Mixed	5	5	45	77	1	0	123
